# Supplementary material for: A Comparison of Hyper-Reflective Retinal Spot Counts in Optical Coherence Tomography Images from Glaucomatous and Healthy Eyes
Source: J Clin Med. 2021 Oct 12;10(20):4668. doi: 10.3390/jcm10204668 (PMC8538917; doi:10.3390/jcm10204668)
Supplement: Supplementary file 1 [file jcm-10-04668-s001.zip]

Archive with 1 entries (1 files):
- jcm-1352039-supplementary.pdf
